# Supplementary material for: Hydrogen‐deuterium exchange reveals catalytically linked protein flexibility in myoglobin‐mediated intramolecular C(sp3)‐H activation
Source: Protein Sci. 2025 Dec 22;35(1):e70410. doi: 10.1002/pro.70410 (PMC12720788; doi:10.1002/pro.70410)
Supplement: Supplementary file 2 — Data S2. Original HDX data for WT′ myoglobin and its triple mutant in the absence/presence of ligand. [file PRO-35-e70410-s002.xlsx]

## Sheet: WT-apo
Protein state	Start	End	Sequence	HDX time	HDX (%)	±SD
Mn-Apo	3	13	VLSEGEWQLVL	0s	0	0
Mn-Apo	3	13	VLSEGEWQLVL	30s	23.1802	1.87888
Mn-Apo	3	13	VLSEGEWQLVL	90s	24.1531	2.99416
Mn-Apo	3	13	VLSEGEWQLVL	300s	25.7951	1.24362
Mn-Apo	3	13	VLSEGEWQLVL	1800s	30.7802	2.44702
Mn-Apo	3	13	VLSEGEWQLVL	3600s	27.78	1.79669
Mn-Apo	3	13	VLSEGEWQLVL	5400s	27	1.59931
Mn-Apo	14	31	HVWAKVEADVAGHGQDIL	0s	0	0
Mn-Apo	14	31	HVWAKVEADVAGHGQDIL	30s	20.7153	6.3875
Mn-Apo	14	31	HVWAKVEADVAGHGQDIL	90s	21.5833	5.05972
Mn-Apo	14	31	HVWAKVEADVAGHGQDIL	300s	22.4125	4.49722
Mn-Apo	14	31	HVWAKVEADVAGHGQDIL	1800s	21.6972	6.65278
Mn-Apo	14	31	HVWAKVEADVAGHGQDIL	3600s	22.97	6
Mn-Apo	14	31	HVWAKVEADVAGHGQDIL	5400s	23.56	5.7
Mn-Apo	32	42	IRLFKSHPETL	0s	0	0
Mn-Apo	32	42	IRLFKSHPETL	30s	15.0875	2.44972
Mn-Apo	32	42	IRLFKSHPETL	90s	16.7458	1.39502
Mn-Apo	32	42	IRLFKSHPETL	300s	16.3	2.78475
Mn-Apo	32	42	IRLFKSHPETL	1800s	22.2042	1.52446
Mn-Apo	32	42	IRLFKSHPETL	3600s	21.54	2.18158
Mn-Apo	32	42	IRLFKSHPETL	5400s	21.54	1.36977
Mn-Apo	43	57	EKFDRFKHLKTEAEM	0s	0	0
Mn-Apo	43	57	EKFDRFKHLKTEAEM	30s	16.2462	2.64977
Mn-Apo	43	57	EKFDRFKHLKTEAEM	90s	16.6103	2.66912
Mn-Apo	43	57	EKFDRFKHLKTEAEM	300s	19.9667	2.04093
Mn-Apo	43	57	EKFDRFKHLKTEAEM	1800s	23.5179	1.90799
Mn-Apo	43	57	EKFDRFKHLKTEAEM	3600s	30.53	4.49907
Mn-Apo	43	57	EKFDRFKHLKTEAEM	5400s	30.678	3.36376
Mn-Apo	58	71	KASEDLKKVGVTAL	0s	0	0
Mn-Apo	58	71	KASEDLKKVGVTAL	30s	15.975	1.49077
Mn-Apo	58	71	KASEDLKKVGVTAL	90s	18.7083	2.53307
Mn-Apo	58	71	KASEDLKKVGVTAL	300s	23.2278	3.23309
Mn-Apo	58	71	KASEDLKKVGVTAL	1800s	35.6667	3.24979
Mn-Apo	58	71	KASEDLKKVGVTAL	3600s	33.45	3.23807
Mn-Apo	58	71	KASEDLKKVGVTAL	5400s	34.56	4.56662
Mn-Apo	72	88	TALGAILKKKGHHEAEL	0s	0	0
Mn-Apo	72	88	TALGAILKKKGHHEAEL	30s	15.4533	0.780925
Mn-Apo	72	88	TALGAILKKKGHHEAEL	90s	18.0778	0.984329
Mn-Apo	72	88	TALGAILKKKGHHEAEL	300s	19.8733	2.79694
Mn-Apo	72	88	TALGAILKKKGHHEAEL	1800s	25.36	1.67995
Mn-Apo	72	88	TALGAILKKKGHHEAEL	3600s	21.54	2.7246
Mn-Apo	72	88	TALGAILKKKGHHEAEL	5400s	21.34	2.12994
Mn-Apo	89	108	KPLAQSHATKHKIPIKYLEF	0s	0	0
Mn-Apo	89	108	KPLAQSHATKHKIPIKYLEF	30s	21.519	2.44078
Mn-Apo	89	108	KPLAQSHATKHKIPIKYLEF	90s	25.9974	1.66308
Mn-Apo	89	108	KPLAQSHATKHKIPIKYLEF	300s	26.6327	3.47593
Mn-Apo	89	108	KPLAQSHATKHKIPIKYLEF	1800s	34.102	2.15927
Mn-Apo	89	108	KPLAQSHATKHKIPIKYLEF	3600s	29.98	2.47152
Mn-Apo	89	108	KPLAQSHATKHKIPIKYLEF	5400s	30.21	2.60036
Mn-Apo	72	108	TALGAILKKKGHHEAELKPLAQSHATKHKIPIKYLEF	0s	0	0
Mn-Apo	72	108	TALGAILKKKGHHEAELKPLAQSHATKHKIPIKYLEF	30s	36.9723	5.24
Mn-Apo	72	108	TALGAILKKKGHHEAELKPLAQSHATKHKIPIKYLEF	90s	44.0752	6.37
Mn-Apo	72	108	TALGAILKKKGHHEAELKPLAQSHATKHKIPIKYLEF	300s	46.506	3.62
Mn-Apo	72	108	TALGAILKKKGHHEAELKPLAQSHATKHKIPIKYLEF	1800s	59.462	6.06
Mn-Apo	72	108	TALGAILKKKGHHEAELKPLAQSHATKHKIPIKYLEF	3600s	50.78	3.32
Mn-Apo	72	108	TALGAILKKKGHHEAELKPLAQSHATKHKIPIKYLEF	5400s	51.45	2.65
Mn-Apo	112	139	AIIHVLHSRHPGDFGADAQGAMNKALEL	0s	0	0
Mn-Apo	112	139	AIIHVLHSRHPGDFGADAQGAMNKALEL	30s	19.276	2.6
Mn-Apo	112	139	AIIHVLHSRHPGDFGADAQGAMNKALEL	90s	21.3427	2.87
Mn-Apo	112	139	AIIHVLHSRHPGDFGADAQGAMNKALEL	300s	22.4627	1.95
Mn-Apo	112	139	AIIHVLHSRHPGDFGADAQGAMNKALEL	1800s	26.648	3.48
Mn-Apo	112	139	AIIHVLHSRHPGDFGADAQGAMNKALEL	3600s	25.13	1.88
Mn-Apo	112	139	AIIHVLHSRHPGDFGADAQGAMNKALEL	5400s	26.67	3.47
Mn-Apo	140	164	FRKDIAAKYKELGYQGGSGHHHHHH	0s	0	0
Mn-Apo	140	164	FRKDIAAKYKELGYQGGSGHHHHHH	30s	18.3068	1.07
Mn-Apo	140	164	FRKDIAAKYKELGYQGGSGHHHHHH	90s	21	2.18
Mn-Apo	140	164	FRKDIAAKYKELGYQGGSGHHHHHH	300s	23.7729	2.72
Mn-Apo	140	164	FRKDIAAKYKELGYQGGSGHHHHHH	1800s	27.9928	3.72
Mn-Apo	140	164	FRKDIAAKYKELGYQGGSGHHHHHH	3600s	24.67	1.49
Mn-Apo	140	164	FRKDIAAKYKELGYQGGSGHHHHHH	5400s	25.89	2.1

## Sheet: WT+ligand
Protein state	Start	End	Sequence	HDX time	HDX-1 (%)	±SD
Mn+ligand	3	13	VLSEGEWQLVL	0s	0	0
Mn+ligand	3	13	VLSEGEWQLVL	30s	21.7037	2.28062
Mn+ligand	3	13	VLSEGEWQLVL	90s	21.2716	2.56992
Mn+ligand	3	13	VLSEGEWQLVL	300s	26.5679	2.10127
Mn+ligand	3	13	VLSEGEWQLVL	1800s	31.7827	3.21268
Mn+ligand	3	13	VLSEGEWQLVL	3600s	28.7655	3.90025
Mn+ligand	3	13	VLSEGEWQLVL	5400s	29.1665	4.06321
Mn+ligand	14	31	HVWAKVEADVAGHGQDIL	0s	0	0
Mn+ligand	14	31	HVWAKVEADVAGHGQDIL	30s	18.8097	1.88
Mn+ligand	14	31	HVWAKVEADVAGHGQDIL	90s	19.5222	2.73
Mn+ligand	14	31	HVWAKVEADVAGHGQDIL	300s	25.4458	2.79
Mn+ligand	14	31	HVWAKVEADVAGHGQDIL	1800s	27.8389	3.61
Mn+ligand	14	31	HVWAKVEADVAGHGQDIL	3600s	25.45	3.05
Mn+ligand	14	31	HVWAKVEADVAGHGQDIL	5400s	25.77	3.32
Mn+ligand	32	42	IRLFKSHPETL	0s	0	0
Mn+ligand	32	42	IRLFKSHPETL	30s	16.3917	1.2061
Mn+ligand	32	42	IRLFKSHPETL	90s	16.9542	1.57522
Mn+ligand	32	42	IRLFKSHPETL	300s	20.1458	1.19318
Mn+ligand	32	42	IRLFKSHPETL	1800s	23.4917	2.56671
Mn+ligand	32	42	IRLFKSHPETL	3600s	20.4	2.61671
Mn+ligand	32	42	IRLFKSHPETL	5400s	21.34	2.91841
Mn+ligand	43	57	EKFDRFKHLKTEAEM	0s	0	0
Mn+ligand	43	57	EKFDRFKHLKTEAEM	30s	16.2923	2.02384
Mn+ligand	43	57	EKFDRFKHLKTEAEM	90s	19.3974	2.05599
Mn+ligand	43	57	EKFDRFKHLKTEAEM	300s	24.3897	2.14578
Mn+ligand	43	57	EKFDRFKHLKTEAEM	1800s	25.0205	1.881
Mn+ligand	43	57	EKFDRFKHLKTEAEM	3600s	25.32	3.17331
Mn+ligand	43	57	EKFDRFKHLKTEAEM	5400s	24.97	3.32411
Mn+ligand	58	71	KASEDLKKVGVTAL	0s	0	0
Mn+ligand	58	71	KASEDLKKVGVTAL	30s	15.9444	0.903799
Mn+ligand	58	71	KASEDLKKVGVTAL	90s	18.5889	1.40531
Mn+ligand	58	71	KASEDLKKVGVTAL	300s	23.9694	4.13604
Mn+ligand	58	71	KASEDLKKVGVTAL	1800s	37.0667	3.5455
Mn+ligand	58	71	KASEDLKKVGVTAL	3600s	35.77	3.04695
Mn+ligand	58	71	KASEDLKKVGVTAL	5400s	36.44	2.16348
Mn+ligand	72	88	TALGAILKKKGHHEAEL	0s	0	0
Mn+ligand	72	88	TALGAILKKKGHHEAEL	30s	14.7356	1.50507
Mn+ligand	72	88	TALGAILKKKGHHEAEL	90s	16.3556	1.80539
Mn+ligand	72	88	TALGAILKKKGHHEAEL	300s	19.8267	1.92505
Mn+ligand	72	88	TALGAILKKKGHHEAEL	1800s	24.28	1.70749
Mn+ligand	72	88	TALGAILKKKGHHEAEL	3600s		2.1357
Mn+ligand	72	88	TALGAILKKKGHHEAEL	5400s		1.43597
Mn+ligand	89	108	KPLAQSHATKHKIPIKYLEF	0s	0	0
Mn+ligand	89	108	KPLAQSHATKHKIPIKYLEF	30s	22.2536	3.15657
Mn+ligand	89	108	KPLAQSHATKHKIPIKYLEF	90s	26.9098	1.59768
Mn+ligand	89	108	KPLAQSHATKHKIPIKYLEF	300s	30.9203	4.35798
Mn+ligand	89	108	KPLAQSHATKHKIPIKYLEF	1800s	32.5203	1.84514
Mn+ligand	89	108	KPLAQSHATKHKIPIKYLEF	3600s	20.76	3.46598
Mn+ligand	89	108	KPLAQSHATKHKIPIKYLEF	5400s	20.78	3.16813
Mn-Apo	72	108	TALGAILKKKGHHEAELKPLAQSHATKHKIPIKYLEF	0s	0	0
Mn-Apo	72	108	TALGAILKKKGHHEAELKPLAQSHATKHKIPIKYLEF	30s	36.9892	3.58
Mn-Apo	72	108	TALGAILKKKGHHEAELKPLAQSHATKHKIPIKYLEF	90s	43.2654	5.46
Mn-Apo	72	108	TALGAILKKKGHHEAELKPLAQSHATKHKIPIKYLEF	300s	50.7469	7.22
Mn-Apo	72	108	TALGAILKKKGHHEAELKPLAQSHATKHKIPIKYLEF	1800s	56.8003	5.07
Mn-Apo	72	108	TALGAILKKKGHHEAELKPLAQSHATKHKIPIKYLEF	3600s	51.34	7.34
Mn-Apo	72	108	TALGAILKKKGHHEAELKPLAQSHATKHKIPIKYLEF	5400s	52.78	5.28
Mn+ligand	112	139	AIIHVLHSRHPGDFGADAQGAMNKALEL	0s	0	0
Mn+ligand	112	139	AIIHVLHSRHPGDFGADAQGAMNKALEL	30s	19.6787	1.97
Mn+ligand	112	139	AIIHVLHSRHPGDFGADAQGAMNKALEL	90s	20.924	2.72
Mn+ligand	112	139	AIIHVLHSRHPGDFGADAQGAMNKALEL	300s	23.732	2.14
Mn+ligand	112	139	AIIHVLHSRHPGDFGADAQGAMNKALEL	1800s	27.34	2.46
Mn+ligand	112	139	AIIHVLHSRHPGDFGADAQGAMNKALEL	3600s	24.78	3.22
Mn+ligand	112	139	AIIHVLHSRHPGDFGADAQGAMNKALEL	5400s	25.63	2.18
Mn+ligand	140	164	FRKDIAAKYKELGYQGGSGHHHHHH	0s	0	0
Mn+ligand	140	164	FRKDIAAKYKELGYQGGSGHHHHHH	30s	19.3816	1.48
Mn+ligand	140	164	FRKDIAAKYKELGYQGGSGHHHHHH	90s	21.3309	2.5
Mn+ligand	140	164	FRKDIAAKYKELGYQGGSGHHHHHH	300s	26.43	2.32
Mn+ligand	140	164	FRKDIAAKYKELGYQGGSGHHHHHH	1800s	29.7415	4.42
Mn+ligand	140	164	FRKDIAAKYKELGYQGGSGHHHHHH	3600s	26.567	3.1
Mn+ligand	140	164	FRKDIAAKYKELGYQGGSGHHHHHH	5400s	29.45	4.39

## Sheet: Mutant-apo
Protein state	Start	End	Sequence	HDX time	HDX-1 (%)	±SD
Mn-triple mutant-apo	3	13	VLSEGEWQLVL	0s	0	0
Mn-triple mutant-apo	3	13	VLSEGEWQLVL	30s	24.1926	2.26441
Mn-triple mutant-apo	3	13	VLSEGEWQLVL	90s	22.7605	1.19703
Mn-triple mutant-apo	3	13	VLSEGEWQLVL	300s	25.8988	2.7185
Mn-triple mutant-apo	3	13	VLSEGEWQLVL	1800s	28.7852	2.69234
Mn-triple mutant-apo	3	13	VLSEGEWQLVL	3600s	28	2.57703
Mn-triple mutant-apo	3	13	VLSEGEWQLVL	5400s	29	2.40797
Mn-triple mutant-apo	14	31	HVWAKVEADVAGHGQDIL	0s	0	0
Mn-triple mutant-apo	14	31	HVWAKVEADVAGHGQDIL	30s	6.3875	1.3875
Mn-triple mutant-apo	14	31	HVWAKVEADVAGHGQDIL	90s	5.05972	2.05972
Mn-triple mutant-apo	14	31	HVWAKVEADVAGHGQDIL	300s	4.49722	1.49722
Mn-triple mutant-apo	14	31	HVWAKVEADVAGHGQDIL	1800s	0.665278	2.65278
Mn-triple mutant-apo	14	31	HVWAKVEADVAGHGQDIL	3600s	6	1
Mn-triple mutant-apo	14	31	HVWAKVEADVAGHGQDIL	5400s	5.7	1.7
Mn-triple mutant-apo	32	42	IRLFKSHPETL	0s	0	0
Mn-triple mutant-apo	32	42	IRLFKSHPETL	30s	4.44231	1.34653
Mn-triple mutant-apo	32	42	IRLFKSHPETL	90s	1.46462	0.140771
Mn-triple mutant-apo	32	42	IRLFKSHPETL	300s	6.22385	0.386949
Mn-triple mutant-apo	32	42	IRLFKSHPETL	1800s	5.49538	0.561963
Mn-triple mutant-apo	32	42	IRLFKSHPETL	3600s	5.858	1.53259
Mn-triple mutant-apo	32	42	IRLFKSHPETL	5400s	6.032	1.93448
Mn-triple mutant-apo	43	57	EKFDRFKHLKTEAEM	0s	0	0
Mn-triple mutant-apo	43	57	EKFDRFKHLKTEAEM	30s	25.0077	2.86797
Mn-triple mutant-apo	43	57	EKFDRFKHLKTEAEM	90s	23.5154	2.737
Mn-triple mutant-apo	43	57	EKFDRFKHLKTEAEM	300s	27.1462	1.43848
Mn-triple mutant-apo	43	57	EKFDRFKHLKTEAEM	1800s	32.1846	2.18157
Mn-triple mutant-apo	43	57	EKFDRFKHLKTEAEM	3600s	25	2.68374
Mn-triple mutant-apo	43	57	EKFDRFKHLKTEAEM	5400s	26	2.73303
Mn-triple mutant-apo	58	71	KASEDLKKVGVTAL	0s	0	0
Mn-triple mutant-apo	58	71	KASEDLKKVGVTAL	30s	21.1167	1.50657
Mn-triple mutant-apo	58	71	KASEDLKKVGVTAL	90s	18.0093	0.910178
Mn-triple mutant-apo	58	71	KASEDLKKVGVTAL	300s	24.8981	3.27604
Mn-triple mutant-apo	58	71	KASEDLKKVGVTAL	1800s	34.2389	4.4544
Mn-triple mutant-apo	58	71	KASEDLKKVGVTAL	3600s	26.567	3.31491
Mn-triple mutant-apo	58	71	KASEDLKKVGVTAL	5400s	26.75	3.91131
Mn-triple mutant-apo	72	108	TALGAILKKKGHHEAELKPLAQSHATKHKIPIKYLEF	0s	0	0
Mn-triple mutant-apo	72	108	TALGAILKKKGHHEAELKPLAQSHATKHKIPIKYLEF	30s	44.94	3.7
Mn-triple mutant-apo	72	108	TALGAILKKKGHHEAELKPLAQSHATKHKIPIKYLEF	90s	38.83	5.79
Mn-triple mutant-apo	72	108	TALGAILKKKGHHEAELKPLAQSHATKHKIPIKYLEF	300s	49.03	4.97
Mn-triple mutant-apo	72	108	TALGAILKKKGHHEAELKPLAQSHATKHKIPIKYLEF	1800s	55.96	7.7
Mn-triple mutant-apo	72	108	TALGAILKKKGHHEAELKPLAQSHATKHKIPIKYLEF	3600s	47.89	2.72
Mn-triple mutant-apo	72	108	TALGAILKKKGHHEAELKPLAQSHATKHKIPIKYLEF	5400s	49.34	3.87
Mn-triple mutant-apo	112	139	AIIHVLHSRHPGDFGADAQGAMNKALEL	0s	0	0
Mn-triple mutant-apo	112	139	AIIHVLHSRHPGDFGADAQGAMNKALEL	30s	22.5067	2.93
Mn-triple mutant-apo	112	139	AIIHVLHSRHPGDFGADAQGAMNKALEL	90s	20.0867	2.01
Mn-triple mutant-apo	112	139	AIIHVLHSRHPGDFGADAQGAMNKALEL	300s	24.584	3.2
Mn-triple mutant-apo	112	139	AIIHVLHSRHPGDFGADAQGAMNKALEL	1800s	27.2907	2.73
Mn-triple mutant-apo	112	139	AIIHVLHSRHPGDFGADAQGAMNKALEL	3600s	24.67	2.71
Mn-triple mutant-apo	112	139	AIIHVLHSRHPGDFGADAQGAMNKALEL	5400s	25.78	2.7
Mn-triple mutant-apo	140	164	FRKDIAAKYKELGYQGGSGHHHHHH	0s	0	0
Mn-triple mutant-apo	140	164	FRKDIAAKYKELGYQGGSGHHHHHH	30s	21.3	1.23
Mn-triple mutant-apo	140	164	FRKDIAAKYKELGYQGGSGHHHHHH	90s	18.1696	2.61
Mn-triple mutant-apo	140	164	FRKDIAAKYKELGYQGGSGHHHHHH	300s	25.4594	3.71
Mn-triple mutant-apo	140	164	FRKDIAAKYKELGYQGGSGHHHHHH	1800s	27.5652	1.91
Mn-triple mutant-apo	140	164	FRKDIAAKYKELGYQGGSGHHHHHH	3600s	25.67	3.47
Mn-triple mutant-apo	140	164	FRKDIAAKYKELGYQGGSGHHHHHH	5400s	26.89	2.43

## Sheet: Mutant+ligand
Protein state	Start	End	Sequence	HDX time	HDX-1 (%)	±SD
Mn-triple mutant+ligand	3	13	VLSEGEWQLVL	0s	0	0
Mn-triple mutant+ligand	3	13	VLSEGEWQLVL	30s	20.4889	3.00578
Mn-triple mutant+ligand	3	13	VLSEGEWQLVL	90s	24.5358	2.56947
Mn-triple mutant+ligand	3	13	VLSEGEWQLVL	300s	24.8667	3.66208
Mn-triple mutant+ligand	3	13	VLSEGEWQLVL	1800s	30.4988	3.70504
Mn-triple mutant+ligand	3	13	VLSEGEWQLVL	3600s	27.02	3.23387
Mn-triple mutant+ligand	3	13	VLSEGEWQLVL	5400s	29.842	2.07666
Mn-triple mutant+ligand	14	31	HVWAKVEADVAGHGQDIL	0s	0	0
Mn-triple mutant+ligand	14	31	HVWAKVEADVAGHGQDIL	30s	15.8292	2.05
Mn-triple mutant+ligand	14	31	HVWAKVEADVAGHGQDIL	90s	21.6028	2.91
Mn-triple mutant+ligand	14	31	HVWAKVEADVAGHGQDIL	300s	20.6625	2.32
Mn-triple mutant+ligand	14	31	HVWAKVEADVAGHGQDIL	1800s	23.5417	2.83
Mn-triple mutant+ligand	14	31	HVWAKVEADVAGHGQDIL	3600s	22.45	2.81
Mn-triple mutant+ligand	14	31	HVWAKVEADVAGHGQDIL	5400s	22.56	2.59
Mn-triple mutant+ligand	32	42	IRLFKSHPETL	0s	0	0
Mn-triple mutant+ligand	32	42	IRLFKSHPETL	30s	16.825	2.0693
Mn-triple mutant+ligand	32	42	IRLFKSHPETL	90s	19.7125	2.35252
Mn-triple mutant+ligand	32	42	IRLFKSHPETL	300s	20.9625	3.02263
Mn-triple mutant+ligand	32	42	IRLFKSHPETL	1800s	23.4792	1.31402
Mn-triple mutant+ligand	32	42	IRLFKSHPETL	3600s	21.54	2.56438
Mn-triple mutant+ligand	32	42	IRLFKSHPETL	5400s	22.3432	3.17809
Mn-triple mutant+ligand	43	57	EKFDRFKHLKTEAEM	0s	0	0
Mn-triple mutant+ligand	43	57	EKFDRFKHLKTEAEM	30s	19.8487	1.38762
Mn-triple mutant+ligand	43	57	EKFDRFKHLKTEAEM	90s	24.341	2.70635
Mn-triple mutant+ligand	43	57	EKFDRFKHLKTEAEM	300s	25.8718	3.82198
Mn-triple mutant+ligand	43	57	EKFDRFKHLKTEAEM	1800s	35.141	3.09819
Mn-triple mutant+ligand	43	57	EKFDRFKHLKTEAEM	3600s	25.78	2.15026
Mn-triple mutant+ligand	43	57	EKFDRFKHLKTEAEM	5400s	24.67	1.62016
Mn-triple mutant+ligand	58	71	KASEDLKKVGVTAL	0s	0	0
Mn-triple mutant+ligand	58	71	KASEDLKKVGVTAL	30s	17.1648	1.44273
Mn-triple mutant+ligand	58	71	KASEDLKKVGVTAL	90s	22.2852	1.14264
Mn-triple mutant+ligand	58	71	KASEDLKKVGVTAL	300s	24.5463	2.38236
Mn-triple mutant+ligand	58	71	KASEDLKKVGVTAL	1800s	32.437	2.73913
Mn-triple mutant+ligand	58	71	KASEDLKKVGVTAL	3600s	27.45	1.57664
Mn-triple mutant+ligand	58	71	KASEDLKKVGVTAL	5400s	27.89	2.96503
Mn-triple mutant+ligand	72	88	TALGAILKKKGHHEAEL	0s	0	0
Mn-triple mutant+ligand	72	88	TALGAILKKKGHHEAEL	30s	12.45	0.863474
Mn-triple mutant+ligand	72	88	TALGAILKKKGHHEAEL	90s	17.81	1.28793
Mn-triple mutant+ligand	72	88	TALGAILKKKGHHEAEL	300s	17.92	2.2021
Mn-triple mutant+ligand	72	88	TALGAILKKKGHHEAEL	1800s	22.62	1.14282
Mn-triple mutant+ligand	72	88	TALGAILKKKGHHEAEL	3600s	19.87	1.41362
Mn-triple mutant+ligand	72	88	TALGAILKKKGHHEAEL	5400s	19.98	2.10341
Mn-triple mutant+ligand	89	108	KPLAQSHATKHKIPIKYLEF	0s	0	0
Mn-triple mutant+ligand	89	108	KPLAQSHATKHKIPIKYLEF	30s	22.6614	4.22349
Mn-triple mutant+ligand	89	108	KPLAQSHATKHKIPIKYLEF	90s	28.2013	1.48833
Mn-triple mutant+ligand	89	108	KPLAQSHATKHKIPIKYLEF	300s	29.3673	4.73283
Mn-triple mutant+ligand	89	108	KPLAQSHATKHKIPIKYLEF	1800s	31.5712	2.1671
Mn-triple mutant+ligand	89	108	KPLAQSHATKHKIPIKYLEF	3600s	31.67	3.84791
Mn-triple mutant+ligand	89	108	KPLAQSHATKHKIPIKYLEF	5400s	32.754	2.50394
Mn-triple mutant+ligand	112	139	AIIHVLHSRHPGDFGADAQGAMNKALEL	0s	0	0
Mn-triple mutant+ligand	112	139	AIIHVLHSRHPGDFGADAQGAMNKALEL	30s	19.9027	4.57
Mn-triple mutant+ligand	112	139	AIIHVLHSRHPGDFGADAQGAMNKALEL	90s	23.9107	6.43
Mn-triple mutant+ligand	112	139	AIIHVLHSRHPGDFGADAQGAMNKALEL	300s	24.36	4.64
Mn-triple mutant+ligand	112	139	AIIHVLHSRHPGDFGADAQGAMNKALEL	1800s	26.7693	7.3
Mn-triple mutant+ligand	112	139	AIIHVLHSRHPGDFGADAQGAMNKALEL	3600s	25.67	3.86
Mn-triple mutant+ligand	112	139	AIIHVLHSRHPGDFGADAQGAMNKALEL	5400s	26.89	4.44
Mn-triple mutant+ligand	140	164	FRKDIAAKYKELGYQGGSGHHHHHH	0s	0	0
Mn-triple mutant+ligand	140	164	FRKDIAAKYKELGYQGGSGHHHHHH	30s	17.9826	2.19
Mn-triple mutant+ligand	140	164	FRKDIAAKYKELGYQGGSGHHHHHH	90s	21.7304	2.63
Mn-triple mutant+ligand	140	164	FRKDIAAKYKELGYQGGSGHHHHHH	300s	24.0159	2.79
Mn-triple mutant+ligand	140	164	FRKDIAAKYKELGYQGGSGHHHHHH	1800s	27.1203	3.74
Mn-triple mutant+ligand	140	164	FRKDIAAKYKELGYQGGSGHHHHHH	3600s	24.89	2.05
Mn-triple mutant+ligand	140	164	FRKDIAAKYKELGYQGGSGHHHHHH	5400s	29.34	3.63

## Sheet: HDX summary table
Data Set	Mn	Mn-ligand	Mn-triple mutant	Mn-triple mutant-ligand
HDX reaction details	47.7 mM Na2HPO4, 22 mM KH2PO4, 8.6 mM NaCl, 2 mM MgSO4, 99% D2O, pH 7.4	47.7 mM Na2HPO4, 22 mM KH2PO4, 8.6 mM NaCl, 2 mM MgSO4, 99% D2O, pH 7.4	47.7 mM Na2HPO4, 22 mM KH2PO4, 8.6 mM NaCl, 2 mM MgSO4, 99% D2O, pH 7.4	47.7 mM Na2HPO4, 22 mM KH2PO4, 8.6 mM NaCl, 2 mM MgSO4, 99% D2O, pH 7.4
HDX time course	0s, 30s, 90s, 300s, 1800s, 3600s, 5400s	0s, 30s, 90s, 300s, 1800s, 3600s, 5400s	0s, 30s, 90s, 300s, 1800s, 3600s, 5400s	0s, 30s, 90s, 300s, 1800s, 3600s, 5400s
HDX temperature	25°C	25°C	25°C	25°C
HDX control samples	non-labeled control (WT protein)	non-labeled control (F61A)	non-labeled control (F61I)	non-labeled control (F61I)
# of Peptides	9
Sequence coverage	0.97
Average peptide length / Redundancy	17.6
